# Supplementary material for: STAT1 and STAT3 Exhibit a Crosstalk and Are Associated with Increased Inflammation in Hepatocellular Carcinoma
Source: Cancers (Basel). 2022 Feb 23;14(5):1154. doi: 10.3390/cancers14051154 (PMC8909292; doi:10.3390/cancers14051154)
Supplement: Supplementary file 1 [file cancers-14-01154-s001.zip]

Archive with 1 entries (1 files):
- cancers-1592992-supplementary.pdf
